# Supplementary material for: Effect of COVID-19 Pandemic on Influenza Vaccination Intention: A Meta-Analysis and Systematic Review
Source: Vaccines (Basel). 2022 Apr 13;10(4):606. doi: 10.3390/vaccines10040606 (PMC9026798; doi:10.3390/vaccines10040606)
Supplement: Supplementary file 1 [file vaccines-10-00606-s001.zip]

Archive with 1 entries (1 files):
- vaccines-1633811-supplementary.pdf
